# Supplementary material for: Health-Related Quality of Life and Mental Health of Parents of Children with Pediatric Abdominal Tumors
Source: Children (Basel). 2024 Aug 16;11(8):998. doi: 10.3390/children11080998 (PMC11352779; doi:10.3390/children11080998)
Supplement: Supplementary file 1 [file children-11-00998-s001.zip]

Archive with 1 entries (1 files):
- children-3154158-Supplementary Materials-final.pdf
